# Supplementary material for: Detailed analysis of habitat suitability curves for macroinvertebrates and functional feeding groups
Source: Sci Rep. 2022 Jun 24;12:10757. doi: 10.1038/s41598-022-15096-8 (PMC9232556; doi:10.1038/s41598-022-15096-8)
Supplement: Supplementary file 1 — Supplementary Information. [file 41598_2022_15096_MOESM1_ESM.xlsx]

## Sheet: Macroinvertebrates
Table S1. Raw data from benthic macroinvertebrates sampling with assigned functional feeding groups.
Taxon	Family	Order	Number of organisms			The gradient of use of a given mechanism of food intake in the 10-point scale (based on the AQEM/STAR database)							Assignment of taxa to functional feeding groups [1-taxon is assigned to FFG; 0 - taxon is not assigned to FFG]
			2018	2019	total	GRA	SHR	GAT	FF	PRE	PAR	OTH	GRA	SHR	GAT	FF	PRE	PAR	OTH
Baetis sp.	Baetidae	Ephemeroptera	10	4	14	5		5					1	1	1	0	0	0	0
Caenis sp.	Caenidae	Ephemeroptera	32	6	38			10					0	0	1	0	0	0	0
Leptophlebia sp.	Leptophlebiidae	Ephemeroptera	0	4	4			10					0	0	1	0	0	0	0
Ephemerella sp.	Ephemerellidae	Ephemeroptera	20	1	21	5		5					1	0	1	0	0	0	0
Ephemera sp.	Ephemeridae	Ephemeroptera	2	0	2			2	8				0	0	0	1	0	0	0
Hydropsyche sp.	Hydropsychidae	Trichoptera	3	6	9	2			5	3			0	0	0	1	1	0	0
Limnephilus sp.	Limnephilidae	Trichoptera	12	5	17	2	5			3			0	1	0	0	1	0	0
Perlodes sp.	Perlodidae	Plecoptera	1	1	2	2				8			0	0	0	0	1	0	0
Ancylus fluviatilis	Planorbidae	-	0	1	1	10							1	0	0	0	0	0	0
Viviparus viviparus	Viviparidae	Architaenioglossa	0	1	1	5		3	2				1	0	1	0	0	0	0
Erpobdella sp.	Erpobdellidae	Arhynchobdellida	4	0	4					10			0	0	0	0	1	0	0
Hippeutis complanatus	Planorbidae	Basommatophora	0	2	2	6	2					2	1	0	0	0	0	0	0
Lymnaea peregra	Lymnaeidae	Basommatophora	1	5	6	4	4					2	1	1	0	0	0	0	0
Lymnea turriulata	Lymnaeidae	Basommatophora	0	1	1	4	4					2	1	1	0	0	0	0	0
Planorbis planorbis	Planorbidae	Basommatophora	0	2	2	6	2					2	1	0	0	0	0	0	0
Anisus sp.	Planorbidae	Basommatophora	0	1	1	5	3					2	1	1	0	0	0	0	0
Chironomidae	Chironomidae	Diptera	575	249	824	2		3	2	1	1		0	0	1	0	0	0	0
Tipula sp.	Tipulidae	Diptera	1	2	3		6	4					0	1	1	0	0	0	0
Tabanus sp.	Tabaninae	Diptera	0	1	1					10			0	0	0	0	1	0	0
Culex sp.	Culicidae	Diptera	80	0	80				10				0	0	0	1	0	0	0
Simulidae	Simulidae	Diptera	104	0	104				10				0	0	0	1	0	0	0
Nepa cinerea	Nepidae	Hemiptera	1	0	1					10			0	0	0	0	1	0	0
Eisenia sp.	Lumbricidae	Haplotaxida	1	0	1			10					0	0	1	0	0	0	0
Bithynia tentaculata	Bithyniidae	Neotaenioglossa	4	6	10	3		2	5				1	0	0	1	0	0	0
Aeshna grandis	Aeshnidae	Odonata	13	0	13					10			0	0	0	0	1	0	0
Tubifex sp.	Naididae	Oligochaeta	33	14	47			10					0	0	1	0	0	0	0
Glossiphonia complanata	Glossiphoniidae	Rhynchobdellida	2	0	2					10			0	0	0	0	1	0	0
Piscicola geometra	Piscicolidae	Rhynchobdellida	4	0	4						10		0	0	0	0	0	0	0
Pisidium sp.	Sphaeridae	Veneroida	2	0	2				10				0	0	0	1	0	0	0
